# Supplementary material for: Effects of Black Cumin Seed Extract on Pancreatic Islet β-Cell Proliferation and Hypoglycemic Activity in Streptozotocin-Induced Diabetic Rats
Source: Antioxidants (Basel). 2025 Jan 31;14(2):174. doi: 10.3390/antiox14020174 (PMC11852139; doi:10.3390/antiox14020174)
Supplement: Supplementary file 1 [file antioxidants-14-00174-s001.zip]

Archive with 1 entries (1 files):
- antioxidants-3434749-supplementary.pdf
